# Supplementary material for: Optoacoustically augmented magnetic guidewire for radiation-free minimally invasive therapies
Source: Sci Adv. 2026 Feb 4;12(6):eaea0201. doi: 10.1126/sciadv.aea0201 (PMC12871452; doi:10.1126/sciadv.aea0201)
Supplement: Supplementary file 2 — Movies S1 to S6 [file sciadv.aea0201_movies_s1_to_s6.zip]

Archive with 6 entries (6 files):
- aea0201_movie_s6.mp4
- aea0201_movie_s5.mp4
- aea0201_movie_s4.mp4
- aea0201_movie_s3.mp4
- aea0201_movie_s2.mp4
- aea0201_movie_s1.mp4
